# Supplementary material for: Patterns of Restricted and Repetitive Behaviors in Autism Spectrum Disorders: A Cross-Sectional Video Recording Study. Preliminary Report
Source: Brain Sci. 2021 May 21;11(6):678. doi: 10.3390/brainsci11060678 (PMC8224357; doi:10.3390/brainsci11060678)
Supplement: Supplementary file 1 [file brainsci-11-00678-s001.zip]

Archive with 1 entries (1 files):
- brainsci-1165778-supplementary.pdf
